# Supplementary material for: LKB1 and Notch Pathways Interact and Control Biliary Morphogenesis
Source: PLoS One. 2015 Dec 21;10(12):e0145400. doi: 10.1371/journal.pone.0145400 (PMC4687046; doi:10.1371/journal.pone.0145400)
Supplement: S2 Table — * p < .001; ** fold-change >1.5. (XLSX) [file pone.0145400.s002.xlsx]

## Sheet: Table 1 - LKB1
S2 Table: List of 253 non-redundant genes differentially expressed in KO vs WT LKB1 mice
* p<.001 ; ** fold-change >1.5
Gene symbol	Gene name	Accession	Entrez ID	Parametric p-value *	Geom mean of intensities in KO_LKB1	Geom mean of intensities in WT_LKB1	Fold-change LKB1 KO/WT **	FDR
Cyp2c55	Cytochrome P450, family 2, subfamily c, polypeptide 55	NM_028089	72082	< 1e-07	126.43	12.64	10	< 1e-07
Slpi	Secretory leukocyte peptidase inhibitor	NM_011414	20568	< 1e-07	1170.11	151.28	7.73	< 1e-07
Tff3	Trefoil factor 3, intestinal	ENSMUST00000024827	21786	< 1e-07	983.32	141.66	6.94	< 1e-07
Ubd	Ubiquitin D	NM_023137	24108	1.5e-06	89.98	20.83	4.32	0.0015
Ttyh1	Tweety homolog 1 (Drosophila)	ENSMUST00000129423	57776	7e-07	169.21	39.52	4.28	0.000946
Scd1	Stearoyl-Coenzyme A desaturase 1	NM_009127	20249	4.5e-06	182.13	42.89	4.25	0.00329
Glod5	Glyoxalase domain containing 5	NM_027227	69824	0.0006232	47.82	13.06	3.66	0.0656
Serpina6	Serine (or cysteine) peptidase inhibitor, clade A, member 6	ENSMUST00000044159	12401	2e-07	1302.5	357.97	3.64	0.000386
Tnfrsf12a	Tumor necrosis factor receptor superfamily, member 12a	NM_013749	27279	1e-07	108.38	31.52	3.44	0.000208
Nipal2	NIPA-like domain containing 2	NM_145469	223473	4e-07	27.17	8.3	3.27	0.000601
Gstm3	Glutathione S-transferase, mu 3	ENSMUST00000106678	14864	1e-07	126.95	39.46	3.22	0.000208
Gucy2c	Guanylate cyclase 2c	NM_001127318	14917	1e-07	85.43	26.68	3.2	0.000208
Cox7a1	Cytochrome c oxidase, subunit VIIa 1	NM_009944	12865	7e-07	96.74	31.43	3.08	0.000946
Timp1	Tissue inhibitor of metalloproteinase 1	NM_001044384	21857	2.79e-05	39.69	13.1	3.03	0.0102
Sytl5	Synaptotagmin-like 5	NM_177704	236643	6.36e-05	45.13	17.86	2.53	0.0177
Aldh1a7	Aldehyde dehydrogenase family 1, subfamily A7	NM_011921	26358	2.44e-05	80.92	32.36	2.5	0.00904
Pcdh20	Protocadherin 20	NM_178685	219257	1.02e-05	30.13	12.24	2.46	0.0052
Cacna1b	Calcium channel, voltage-dependent, N type, alpha 1B subunit	ENSMUST00000070864	12287	9.7e-06	156.17	63.89	2.44	0.0052
Elovl7	ELOVL family member 7, elongation of long chain fatty acids (yeast)	NM_029001	74559	1.97e-05	62	25.72	2.41	0.00772
Jun	Jun oncogene	NM_010591	16476	0.0001015	87.09	36.42	2.39	0.0223
Elovl6	ELOVL family member 6, elongation of long chain fatty acids (yeast)	NM_130450	170439	1.73e-05	141.1	59.61	2.37	0.00742
Ifi27l2b	Interferon, alpha-inducible protein 27 like 2B	NM_145449	217845	6.1e-06	20.6	8.9	2.32	0.00423
Snord13		NR_028522		0.0004569	397.76	175.12	2.27	0.0554
BC016579	CDNA sequence, BC016579	NM_145389	212998	0.0001465	34.25	15.12	2.26	0.0275
Dapl1	Death associated protein-like 1	NM_029723	76747	9e-07	26.7	11.8	2.26	0.00111
Mup20	Major urinary protein 20	NM_001012323	381530	0.0002115	15.5	7.06	2.2	0.0348
Guca2b	Guanylate cyclase activator 2b (retina)	NM_008191	14916	2.7e-06	46.57	21.24	2.19	0.00228
Cldn7	Claudin 7	NM_016887	53624	2.13e-05	41.66	19.18	2.17	0.00815
Flrt3	Fibronectin leucine rich transmembrane protein 3	NM_001172160	71436	8e-06	32.95	15.29	2.16	0.00492
Gpt2	Glutamic pyruvate transaminase (alanine aminotransferase) 2	NM_173866	108682	5.99e-05	110.99	51.31	2.16	0.017
Akr1b7	Aldo-keto reductase family 1, member B7	NM_009731	11997	1.5e-06	553.19	260.45	2.12	0.0015
Sstr2	Somatostatin receptor 2	ENSMUST00000106630	20606	0.0001507	66.87	31.47	2.12	0.0277
Scd2	Stearoyl-Coenzyme A desaturase 2	NM_009128	20250	1.02e-05	261.67	125.49	2.09	0.0052
Acot1	Acyl-CoA thioesterase 1	NM_012006	26897	0.0004176	98.71	47.38	2.08	0.0525
Spon2	Spondin 2, extracellular matrix protein	NM_133903	100689	1.83e-05	215.55	107.96	2	0.0075
Cdc42ep5	CDC42 effector protein (Rho GTPase binding) 5	ENSMUST00000076831	58804	9.48e-05	40.65	20.44	1.99	0.0221
Dak	Dihydroxyacetone kinase 2 homolog (yeast)	NM_145496	225913	0.0001024	914.72	469.63	1.95	0.0223
Dcdc5	Doublecortin domain containing 5	BC141310	329482	0.0003006	32.68	16.78	1.95	0.0431
Acot2		NM_134188		5.1e-05	71.54	36.8	1.94	0.0153
Ociad2	OCIA domain containing 2	NM_026950	433904	7.29e-05	95.21	49.41	1.93	0.0186
Gtdc1	Glycosyltransferase-like domain containing 1	ENSMUST00000049051	227835	0.0002232	119.59	62.2	1.92	0.0359
2510049J12Rik	RIKEN cDNA 2510049J12 gene	NM_001101431	70291	2.85e-05	146.61	76.6	1.91	0.0103
C730027H18Rik		NR_038040		4.71e-05	29.68	15.53	1.91	0.0145
B4galt5	UDP-Gal:betaGlcNAc beta 1,4-galactosyltransferase, polypeptide 5	NM_019835	56336	5.62e-05	246.18	131.5	1.87	0.0163
Gas2	Growth arrest specific 2	NM_008087	14453	0.0001795	96.81	51.68	1.87	0.0307
Cdhr5	Cadherin-related family member 5	NM_001114322	72040	3.09e-05	165.6	89.27	1.86	0.0107
Baiap2l2	BAI1-associated protein 2-like 2	NM_177580	207495	1.39e-05	54.84	29.62	1.85	0.00648
Robo1	Roundabout homolog 1 (Drosophila)	NM_019413	19876	6.86e-05	251.95	136.39	1.85	0.0184
Sdsl	Serine dehydratase-like	ENSMUST00000031594	257635	1.34e-05	122.34	66.28	1.85	0.00636
Tmem82	Transmembrane protein 82	NM_145987	213989	4.07e-05	177.27	95.75	1.85	0.013
1700027D21Rik	RIKEN cDNA 1700027D21 gene	NM_029661	76573	0.0001245	191.83	104.07	1.84	0.0249
Slc30a3	Solute carrier family 30 (zinc transporter), member 3	NM_011773	22784	1.44e-05	67.53	36.89	1.83	0.00649
Slc7a2	Solute carrier family 7 (cationic amino acid transporter, y+ system), member 2	ENSMUST00000057784	11988	0.0004085	522.56	286.02	1.83	0.0521
Steap2	Six transmembrane epithelial antigen of prostate 2	NM_001103157	74051	0.0001078	72.99	39.9	1.83	0.0229
Tm4sf4	Transmembrane 4 superfamily member 4	ENSMUST00000029377	229302	9.9e-05	1199.15	657.68	1.82	0.0223
Pnpla3	Patatin-like phospholipase domain containing 3	NM_054088	116939	0.0001643	84.2	46.89	1.8	0.029
Zfp827	Zinc finger protein 827	NM_178267	622675	4.13e-05	53.23	29.8	1.79	0.013
Olfml1	Olfactomedin-like 1	NM_172907	244198	0.0001845	112.9	63.43	1.78	0.0312
Epn2	Epsin 2	ENSMUST00000108712	13855	1.42e-05	122.67	69.36	1.77	0.00649
Hnmt	Histamine N-methyltransferase	NM_080462	140483	6.58e-05	26.06	14.74	1.77	0.0181
Neu3	Neuraminidase 3	NM_016720	50877	0.0001019	69.4	39.21	1.77	0.0223
Slc25a22	Solute carrier family 25 (mitochondrial carrier, glutamate), member 22	NM_026646	68267	0.0001631	480.12	270.86	1.77	0.029
Tmprss2	Transmembrane protease, serine 2	NM_015775	50528	0.0001308	80.45	45.4	1.77	0.0254
Mir467f		NR_035420		0.0009883	53.01	30.14	1.76	0.087
Prr15l	Proline rich 15-like	ENSMUST00000107636	217138	2.14e-05	95.68	54.43	1.76	0.00815
BC090627		NR_004843		0.000247	72.29	41.24	1.75	0.0373
Nr4a1	Nuclear receptor subfamily 4, group A, member 1	NM_010444	15370	0.000243	105.71	60.84	1.74	0.0372
Sdr16c5	Short chain dehydrogenase/reductase family 16C, member 5	NM_181989	242285	0.0001042	11.59	6.68	1.74	0.0225
Dopey2	Dopey family member 2	NM_027293	70028	1.81e-05	113.28	65.33	1.73	0.0075
Sgk2	Serum/glucocorticoid regulated kinase 2	ENSMUST00000018012	27219	0.0001271	99.1	57.33	1.73	0.0249
Tmem27	Transmembrane protein 27	ENSMUST00000112280	57394	9.28e-05	15.09	8.72	1.73	0.022
1700024P16Rik	RIKEN cDNA 1700024P16 gene	NM_001162980	242594	0.0005802	75.75	44.09	1.72	0.0634
Dhcr7	7-dehydrocholesterol reductase	ENSMUST00000141916	13360	3.23e-05	164.68	95.85	1.72	0.0109
Egln3	EGL nine homolog 3 (C. elegans)	NM_028133	112407	0.0005152	175.36	102.74	1.71	0.0593
Cidec	Cell death-inducing DFFA-like effector c	ENSMUST00000113091	14311	0.0007608	44.2	25.99	1.7	0.0753
Ugdh	UDP-glucose dehydrogenase	ENSMUST00000031103	22235	0.000177	124.54	73.34	1.7	0.0305
C630016N16Rik	RIKEN cDNA C630016N16 gene	AK049951	791088	8.9e-05	85.23	50.49	1.69	0.0213
Tmem98	Transmembrane protein 98	ENSMUST00000040865	103743	0.0001015	84.77	50.05	1.69	0.0223
Cxadr	Coxsackie virus and adenovirus receptor	ENSMUST00000023572	13052	5.68e-05	223.79	133.64	1.67	0.0163
Kl	Klotho	NM_013823	16591	0.0008132	26.99	16.19	1.67	0.0781
Mtmr7	Myotubularin related protein 7	NM_001040699	54384	0.0002391	29.94	17.93	1.67	0.0369
Plin5	Perilipin 5	NM_025874	66968	0.0004831	79.66	47.74	1.67	0.0566
Bex1	Brain expressed gene 1	NM_009052	19716	0.0001535	953.2	573.06	1.66	0.028
Dab1	Disabled homolog 1 (Drosophila)	ENSMUST00000080139	13131	0.0007441	24.16	14.63	1.65	0.0745
Fdps	Farnesyl diphosphate synthetase	NM_001253751	110196	0.0009014	399.14	241.43	1.65	0.0832
Gria3	Glutamate receptor, ionotropic, AMPA3 (alpha 3)	NM_016886	53623	0.0009677	77.98	47.19	1.65	0.0858
Myo7b	Myosin VIIB	ENSMUST00000134663	17922	0.0001927	65.24	39.44	1.65	0.0323
Acmsd	Amino carboxymuconate semialdehyde decarboxylase	NM_001033041	266645	0.000591	121.96	74.4	1.64	0.0639
Bicc1	Bicaudal C homolog 1 (Drosophila)	ENSMUST00000143791	83675	7.05e-05	131.83	80.53	1.64	0.0185
Csrp2	Cysteine and glycine-rich protein 2	NM_007792	13008	4.6e-05	176.07	107.5	1.64	0.0143
Rps11		NM_013725		0.0008517	50.48	30.82	1.64	0.0797
Adat2	Adenosine deaminase, tRNA-specific 2, TAD2 homolog (S. cerevisiae)	NM_025748	66757	0.0003834	93.61	57.42	1.63	0.0503
Baiap2l1	BAI1-associated protein 2-like 1	NM_025833	66898	8.13e-05	273.11	167.86	1.63	0.0198
Retsat	Retinol saturase (all trans retinol 13,14 reductase)	ENSMUST00000070597	67442	9.67e-05	353.14	217.22	1.63	0.0223
Sds	Serine dehydratase	NM_145565	231691	0.000747	91.64	56.2	1.63	0.0745
Jund	Jun proto-oncogene related gene d	BC094068	16478	0.0001121	419.49	258.79	1.62	0.0236
Me1	Malic enzyme 1, NADP(+)-dependent, cytosolic	NM_008615	17436	0.0008051	46.55	28.82	1.62	0.0781
Cbr1	Carbonyl reductase 1	ENSMUST00000039659	12408	0.0002541	272.58	169.09	1.61	0.0382
Otud1	OTU domain containing 1	NM_027715	71198	0.0004744	59.05	36.75	1.61	0.0565
Rcan3	Regulator of calcineurin 3	NM_022980	53902	0.0004771	74.96	46.54	1.61	0.0565
Neurl1b	Neuralized homolog 1b (Drosophila)	NM_001081656	240055	0.0001211	28.71	17.99	1.6	0.0249
Atp4a	ATPase, H+/K+ exchanging, gastric, alpha polypeptide	NM_018731	11944	0.0008522	43.93	27.56	1.59	0.0797
Enpep	Glutamyl aminopeptidase	NM_007934	13809	0.00015	145.47	91.44	1.59	0.0277
Nsdhl	NAD(P) dependent steroid dehydrogenase-like	NM_010941	18194	0.000531	315.52	200.07	1.58	0.0601
Sgk1	Serum/glucocorticoid regulated kinase 1	NM_011361	20393	0.0001745	139.02	87.86	1.58	0.0304
Vcan	Versican	NM_001081249	13003	0.0002897	35.56	22.49	1.58	0.0423
Gstp1	Glutathione S-transferase, pi 1	NM_013541	14870	0.0002174	2640.33	1678.08	1.57	0.0354
Itih5	Inter-alpha (globulin) inhibitor H5	NM_172471	209378	0.0002634	83.78	53.51	1.57	0.0393
Rras	Harvey rat sarcoma oncogene, subgroup R	NM_009101	20130	0.0005139	199.08	126.93	1.57	0.0593
Gpd2	Glycerol phosphate dehydrogenase 2, mitochondrial	NM_001145820	14571	0.0001124	158.77	101.8	1.56	0.0236
Lsr	Lipolysis stimulated lipoprotein receptor	NM_017405	54135	0.0007803	208.82	133.66	1.56	0.0767
Myof	Myoferlin	NM_001099634	226101	0.0004506	61.25	39.25	1.56	0.0551
Pfkp	Phosphofructokinase, platelet	ENSMUST00000138703	56421	0.0003677	59.42	38.01	1.56	0.0492
Ripk2	Receptor (TNFRSF)-interacting serine-threonine kinase 2	ENSMUST00000037035	192656	0.0003899	50.56	32.47	1.56	0.0507
Frmd5	FERM domain containing 5	NM_172673	228564	0.0004162	41.18	26.58	1.55	0.0525
Lysmd2	LysM, putative peptidoglycan-binding, domain containing 2	NM_027309	70082	0.0009181	56.39	36.46	1.55	0.0843
Nedd9	Neural precursor cell expressed, developmentally down-regulated gene 9	NM_001111324	18003	0.0004137	111.19	71.57	1.55	0.0525
Car14	Carbonic anhydrase 14	ENSMUST00000036181	23831	0.0005567	211.79	138.22	1.53	0.0619
D17H6S56E-5	DNA segment, Chr 17, human D6S56E 5	BC027314	110956	0.000832	186.54	121.52	1.53	0.0787
Pklr	Pyruvate kinase liver and red blood cell	NM_013631	18770	0.0001455	303.45	197.96	1.53	0.0275
Acsl4	Acyl-CoA synthetase long-chain family member 4	NM_207625	50790	0.0003735	231.17	152.37	1.52	0.0495
Gpr133	G protein-coupled receptor 133	NM_001081342	243277	0.0005968	20.36	13.41	1.52	0.0643
Alpl	Alkaline phosphatase, liver/bone/kidney	NM_007431	11647	0.0005501	154.5	102.45	1.51	0.0617
Gstp2	Glutathione S-transferase, pi 2	BC094623	14869	0.0001634	602.25	398.96	1.51	0.029
Uqcrb	Ubiquinol-cytochrome c reductase binding protein	NM_026219	67530	0.0003048	56.11	37.08	1.51	0.0431
Hsd17b13	Hydroxysteroid (17-beta) dehydrogenase 13	NM_001163486	243168	0.0003957	1588.63	1057.94	1.5	0.051
1700034I23Rik	RIKEN cDNA 1700034I23 gene	NR_045380	73297	0.0008239	14.01	21.05	0.67	0.0786
Aqp9	Aquaporin 9	ENSMUST00000113570	64008	0.0008393	254.91	382.77	0.67	0.0791
Dnm3	Dynamin 3	NM_001038619	103967	0.0007888	8.57	12.88	0.67	0.0773
Agxt2l1	Alanine-glyoxylate aminotransferase 2-like 1	NM_027907	71760	0.0003064	234.49	354.06	0.66	0.0431
Epb4.1l4b	Erythrocyte protein band 4.1-like 4b	NM_019427	54357	0.0002278	27.05	41	0.66	0.0362
Gabbr2	Gamma-aminobutyric acid (GABA) B receptor, 2	ENSMUST00000107749	242425	0.0002223	34.55	52.61	0.66	0.0359
Lce3b	Late cornified envelope 3B	NM_025501	66344	0.0003553	6.74	10.19	0.66	0.0483
Masp1	Mannan-binding lectin serine peptidase 1	ENSMUST00000023605	17174	0.0006394	346.36	520.85	0.66	0.0665
Rgn	Regucalcin	NM_009060	19733	0.0001396	1111.25	1679.68	0.66	0.0268
1700039E15Rik	RIKEN cDNA 1700039E15 gene	NM_001033176	76713	0.0002272	14.27	22.02	0.65	0.0362
Cfh	Complement component factor h	NM_009888	12628	0.0004201	1047.38	1599.9	0.65	0.0526
Fgl1	Fibrinogen-like protein 1	NM_145594	234199	0.0002301	1203.79	1842.82	0.65	0.0362
Ifit2	Interferon-induced protein with tetratricopeptide repeats 2	NM_008332	15958	0.0007698	25.69	39.63	0.65	0.076
Acsm3	Acyl-CoA synthetase medium-chain family member 3	NM_016870	20216	7.28e-05	170.69	268.7	0.64	0.0186
Cyp3a41b	Cytochrome P450, family 3, subfamily a, polypeptide 41B	NM_001105159	100041375	0.0004612	585.58	911.84	0.64	0.0557
Cyp4a10	Cytochrome P450, family 4, subfamily a, polypeptide 10	NM_010011	13117	0.0001254	652.29	1021.64	0.64	0.0249
Dpy19l3	Dpy-19-like 3 (C. elegans)	ENSMUST00000051377	233115	0.0002315	57.3	88.93	0.64	0.0362
Gm9992	Predicted gene 9992	NM_001142539	667055	0.0001052	212.06	332.52	0.64	0.0226
Nfyb	Nuclear transcription factor-Y beta	NM_010914	18045	0.0002989	101.44	159.38	0.64	0.0431
Syne1	Synaptic nuclear envelope 1	ENSMUST00000056571	64009	0.0002434	208.48	324.47	0.64	0.0649
Tcf24		XM_003688767		0.0005665	125.3	195.34	0.64	0.0626
Arrdc3	Arrestin domain containing 3	NM_001042591	105171	0.0004778	235.15	374.78	0.63	0.0565
Hyal5	Hyaluronoglucosaminidase 5	ENSMUST00000031689	74468	0.0006077	9.7	15.38	0.63	0.0649
Lect2	Leukocyte cell-derived chemotaxin 2	NM_010702	16841	0.0001679	762.11	1219.01	0.63	0.0295
Tgtp2		ENSMUST00000146439		0.0006104	32.45	51.97	0.62	0.065
Ces1d	Carboxylesterase 1D	ENSMUST00000034172	104158	0.0003535	115.53	188.54	0.61	0.0483
Pctp	Phosphatidylcholine transfer protein	ENSMUST00000020864	18559	5.37e-05	318.05	522.27	0.61	0.016
Pi4k2b	Phosphatidylinositol 4-kinase type 2 beta	NM_025951	67073	0.0002318	80.95	132.85	0.61	0.0362
Glul	Glutamate-ammonia ligase (glutamine synthetase)	NM_008131	14645	7.83e-05	985.07	1630.88	0.6	0.0249
Gm10639	Predicted gene 10639	ENSMUST00000119823	100042314	0.0004439	15.24	25.56	0.6	0.0546
Gramd1c	GRAM domain containing 1C	NM_153528	207798	6.64e-05	64.78	108.3	0.6	0.0181
Olfr1344	Olfactory receptor 1344	ENSMUST00000168341	257882	0.0001607	6.12	10.2	0.6	0.029
5830473C10Rik	RIKEN cDNA 5830473C10 gene	NM_001252661	622307	0.0006364	184.25	314.02	0.59	0.0664
Apcs	Serum amyloid P-component	NM_011318	20219	0.0001253	983.11	1667.26	0.59	0.0249
Cmah	Cytidine monophospho-N-acetylneuraminic acid hydroxylase	NM_001111110	12763	7.46e-05	89.93	151.28	0.59	0.0189
Cyp2a12	Cytochrome P450, family 2, subfamily a, polypeptide 12	NM_133657	13085	0.0004839	853.4	1437.55	0.59	0.0566
Cyp3a41a	Cytochrome P450, family 3, subfamily a, polypeptide 41A	NM_017396	53973	7.99e-05	550.61	935.69	0.59	0.0196
Fam83f	Family with sequence similarity 83, member F	NM_145986	213956	0.0008137	27.9	47.28	0.59	0.0781
Igk-V28		V00810		0.0009467	103.08	173.7	0.59	0.0856
Akr1c14	Aldo-keto reductase family 1, member C14	ENSMUST00000118717	105387	0.0001628	105.78	183.25	0.58	0.029
Cyp3a44	Cytochrome P450, family 3, subfamily a, polypeptide 44	NM_177380	337924	0.0009259	90.53	155.52	0.58	0.0843
Enpp2	Ectonucleotide pyrophosphatase/phosphodiesterase 2	ENSMUST00000171545	18606	3.4e-05	203.23	350.33	0.58	0.0113
Gm3776	Predicted gene 3776	NM_001243092	100042295	8.8e-05	71.09	121.58	0.58	0.0212
Bach2	BTB and CNC homology 2	ENSMUST00000108180	12014	0.000148	47.99	84.2	0.57	0.0276
Colec10	Collectin sub-family member 10	NM_173422	239447	0.0002124	92.91	163.3	0.57	0.0348
Cyp2e1	Cytochrome P450, family 2, subfamily e, polypeptide 1	ENSMUST00000026552	13106	7.72e-05	1451.34	2547.5	0.57	0.0193
Slc17a3	Solute carrier family 17 (sodium phosphate), member 3	NM_134069	105355	4.14e-05	219.53	386.72	0.57	0.013
Vmn1r159	Vomeronasal 1 receptor 159	NM_001166758	670857	0.0001271	138.37	240.66	0.57	0.0249
Cyp4a31	Cytochrome P450, family 4, subfamily a, polypeptide 31	NM_201640	666168	0.0004055	385.97	683.83	0.56	0.052
F11	Coagulation factor XI	NM_028066	109821	2.91e-05	453.03	812.31	0.56	0.0104
Ifi44	Interferon-induced protein 44	NM_133871	99899	0.0001448	21.46	38.04	0.56	0.0275
Oas2	2'-5' oligoadenylate synthetase 2	NM_145227	246728	0.0006974	32.19	57.91	0.56	0.0712
Rarres1	Retinoic acid receptor responder (tazarotene induced) 1	NM_001164763	109222	0.00058	145.86	261.54	0.56	0.0634
Zfp125	Zinc finger protein 125	AJ005350	22651	0.0008605	4.58	8.15	0.56	0.0802
Acss3	Acyl-CoA synthetase short-chain family member 3	NM_001142804	380660	0.000125	47.29	86.51	0.55	0.0249
Cdkn1c	Cyclin-dependent kinase inhibitor 1C (P57)	NM_001161624	12577	0.0002839	53.79	97.05	0.55	0.0417
Clec9a	C-type lectin domain family 9, member a	NM_001205363	232414	0.0002708	46.12	83.96	0.55	0.04
Fmo2	Flavin containing monooxygenase 2	ENSMUST00000045902	55990	0.0001761	28.94	52.9	0.55	0.0305
Fzd8	Frizzled homolog 8 (Drosophila)	NM_008058	14370	0.0003285	40.41	73.76	0.55	0.0455
Ccbl1	Cysteine conjugate-beta lyase 1	NM_172404	70266	2.41e-05	96.37	178.39	0.54	0.00904
Clec2d	C-type lectin domain family 2, member d	NM_053109	93694	6.9e-06	499.31	925.98	0.54	0.00466
Ebpl	Emopamil binding protein-like	NM_026598	68177	1.94e-05	240.79	446.96	0.54	0.00772
Gm16340		XM_003084464		0.0001848	28.92	53.96	0.54	0.0312
LOC100861693		XR_141399		3.09e-05	615.08	1139.8	0.54	0.0107
Prok1	Prokineticin 1	NM_001044382	246691	1.26e-05	26.22	48.5	0.54	0.00608
Slc13a3	Solute carrier family 13 (sodium-dependent dicarboxylate transporter), member 3	ENSMUST00000029208	114644	9.79e-05	553.94	1023.06	0.54	0.0223
4930563F08Rik		NR_040704		0.0008144	28.86	54.45	0.53	0.0781
Agxt	Alanine-glyoxylate aminotransferase	ENSMUST00000027491	11611	0.000363	585.45	1105	0.53	0.0488
Gm19788		XR_105988		9.86e-05	10.08	19.21	0.52	0.0223
Ifi27l2a	Interferon, alpha-inducible protein 27 like 2A	NM_029803	76933	4.11e-05	19.59	37.38	0.52	0.013
Serpina7	Serine (or cysteine) peptidase inhibitor, clade A (alpha-1 antiproteinase, antitrypsin), member 7	NM_177920	331535	1e-05	576.1	1099.83	0.52	0.0052
Bex2	Brain expressed X-linked 2	NM_009749	12069	0.0001206	153.91	301.8	0.51	0.0249
Gpr110	G protein-coupled receptor 110	ENSMUST00000047399	77596	0.0002939	74.3	145.84	0.51	0.0427
Wif1	Wnt inhibitory factor 1	NM_011915	24117	6.25e-05	31.67	62.28	0.51	0.0176
2010011I20Rik	RIKEN cDNA 2010011I20 gene	NM_025912	67017	0.0002667	141.16	282.45	0.5	0.0396
Cyp2j5	Cytochrome P450, family 2, subfamily j, polypeptide 5	NM_010007	13109	9.34e-05	237.52	478.61	0.5	0.022
Acnat1	Acyl-coenzyme A amino acid N-acyltransferase 1	NM_001164565	230161	3.9e-06	53.38	108.43	0.49	0.00293
Tymp	Thymidine phosphorylase	NM_138302	72962	1.78e-05	88.12	180.13	0.49	0.0075
A630076J17Rik	RIKEN cDNA A630076J17 gene	NM_001256174	319929	6.94e-05	32.19	67.72	0.48	0.0184
Cyp2b13	Cytochrome P450, family 2, subfamily b, polypeptide 13	NM_007813	13089	0.00021	139.55	291.71	0.48	0.0348
Grb10	Growth factor receptor bound protein 10	NM_010345	14783	1.24e-05	334.25	691.63	0.48	0.00608
Nt5e	5' nucleotidase, ecto	NM_011851	23959	5.62e-05	76.47	159.52	0.48	0.0163
A2m	Alpha-2-macroglobulin	NM_175628	232345	0.0001357	48.83	103.8	0.47	0.0262
Gpc3	Glypican 3	NM_016697	14734	9.4e-06	464.08	981.25	0.47	0.0052
Cml2	Camello-like 2	NM_053096	93673	0.0008069	14.23	30.97	0.46	0.0781
Gm8883		NR_027658		8.7e-06	191.77	418.48	0.46	0.0052
Prlr	Prolactin receptor	NM_011169	19116	1.5e-06	123.88	268.06	0.46	0.0015
Saa4	Serum amyloid A 4	NM_011316	20211	9e-07	149.95	329.2	0.46	0.00111
Slc44a5	Solute carrier family 44, member 5	NM_001081263	242259	6.79e-05	10.82	23.32	0.46	0.0184
Slc22a7	Solute carrier family 22 (organic anion transporter), member 7	NM_144856	108114	5.09e-05	17.04	39.14	0.44	0.0153
Slco1b2	Solute carrier organic anion transporter family, member 1b2	NM_020495	28253	1.48e-05	612.03	1393.92	0.44	0.00656
2810007J24Rik	RIKEN cDNA 2810007J24 gene	NM_175250	76971	2.3e-06	120.41	282.32	0.43	0.00207
Esr1		NM_007956		7.3e-06	44.51	104.37	0.43	0.00478
Dio1	Deiodinase, iodothyronine, type I	NM_007860	13370	3.9e-06	45.01	106.66	0.42	0.00293
Nr1i3	Nuclear receptor subfamily 1, group I, member 3	NM_009803	12355	1.52e-05	275.96	653.76	0.42	0.00663
Ugt3a2	UDP glycosyltransferases 3 family, polypeptide A2	ENSMUST00000072403	223337	0.0003223	44.86	106.25	0.42	0.0449
Cyp3a16	Cytochrome P450, family 3, subfamily a, polypeptide 16	NM_007820	13114	1.8e-06	158.57	388.34	0.41	0.00168
Slc22a26		NM_146232		3.49e-05	35.91	86.61	0.41	0.0115
Tdo2	Tryptophan 2,3-dioxygenase	ENSMUST00000029645	56720	3.8e-06	241.28	604.74	0.4	0.00293
Oas1g	2'-5' oligoadenylate synthetase 1G	NM_011852	23960	7.28e-05	8.14	21.11	0.39	0.0186
Miox	Myo-inositol oxygenase	ENSMUST00000023282	56727	3.3e-06	38.72	100.97	0.38	0.0027
Susd4	Sushi domain containing 4	ENSMUST00000085724	96935	0.0002449	31.7	82.42	0.38	0.0372
Tstd1	Thiosulfate sulfurtransferase (rhodanese)-like domain containing 1	NM_001164525	226654	2.7e-06	598.51	1569	0.38	0.00228
Sult1c2	Sulfotransferase family, cytosolic, 1C, member 2	ENSMUST00000023886	69083	1.02e-05	25.2	68.04	0.37	0.0052
Cyp2g1	Cytochrome P450, family 2, subfamily g, polypeptide 1	NM_013809	13108	1.7e-06	12.12	33.25	0.36	0.00164
BC089597	CDNA sequence BC089597	NM_145424	216454	1.97e-05	28.65	80.81	0.35	0.00772
Cyp2a22	Cytochrome P450, family 2, subfamily a, polypeptide 22	NM_001101467	233005	7.5e-06	169.88	479.56	0.35	0.00478
Hsd11b1	Hydroxysteroid 11-beta dehydrogenase 1	ENSMUST00000016338	15483	1.1e-06	63.79	187.41	0.34	0.00124
AW549542		NR_045702		1e-07	45.1	135.84	0.33	0.000208
Slc22a1	Solute carrier family 22 (organic cation transporter), member 1	NM_009202	20517	4e-07	46.59	141.41	0.33	0.000601
Acnat2	Acyl-coenzyme A amino acid N-acyltransferase 2	NM_145368	209186	4.9e-06	30.94	98.88	0.31	0.00349
Ces1f	Carboxylesterase 1F	NM_144930	234564	0.0005218	15.62	54.81	0.29	0.0595
Inmt	Indolethylamine N-methyltransferase	ENSMUST00000003569	21743	1.1e-06	231	806.78	0.29	0.00124
Serpina3k	Serine (or cysteine) peptidase inhibitor, clade A, member 3K	NM_011458	20714	1.25e-05	36.12	129.28	0.28	0.00608
Pcp4l1	Purkinje cell protein 4-like 1	NM_025557	66425	9.2e-06	98.84	384.34	0.26	0.0052
Ces1g	Carboxylesterase 1G	ENSMUST00000044602	12623	3e-07	42.39	181.1	0.23	0.000507
Clec2h	C-type lectin domain family 2, member h	NM_053165	94071	0.0003706	19.11	85.32	0.22	0.0494
Mug-ps1	Murinoglobulin, pseudogene 1	NR_027619	17835	7.6e-06	8.85	42.03	0.21	0.00478
Hamp2	Hepcidin antimicrobial peptide 2	NM_183257	66438	1e-07	7.48	37.17	0.2	0.000208
Cyp2c50	Cytochrome P450, family 2, subfamily c, polypeptide 50	NM_001167877	107141	3.13e-05	8.41	44.57	0.19	0.0107
B3galt1	UDP-Gal:betaGlcNAc beta 1,3-galactosyltransferase, polypeptide 1	ENSMUST00000042456	26877	< 1e-07	23.96	132.88	0.18	< 1e-07
Cyp2c69	Cytochrome P450, family 2, subfamily c, polypeptide 69	NM_001104525	100043108	< 1e-07	96.6	582.22	0.17	< 1e-07
Cyp2c54	Cytochrome P450, family 2, subfamily c, polypeptide 54	NM_206537	404195	< 1e-07	34.96	218.57	0.16	< 1e-07
Gm10319	Predicted pseudogene 10319	NR_003624	381806	< 1e-07	6.57	39.86	0.16	< 1e-07
Cyp1a2	Cytochrome P450, family 1, subfamily a, polypeptide 2	NM_009993	13077	9.9e-06	62.98	412.41	0.15	0.0052
Ces3a	Carboxylesterase 3A	NM_198672	382053	3e-07	246.14	1763.14	0.14	0.000507
Mug1	Murinoglobulin 1	NM_008645	17836	< 1e-07	14.71	339.51	0.043	< 1e-07
