# Supplementary material for: LKB1 and Notch Pathways Interact and Control Biliary Morphogenesis
Source: PLoS One. 2015 Dec 21;10(12):e0145400. doi: 10.1371/journal.pone.0145400 (PMC4687046; doi:10.1371/journal.pone.0145400)
Supplement: S3 Table — * p < .001; ** fold-change >1.5. (XLSX) [file pone.0145400.s003.xlsx]

## Sheet: Table 2 - RBPJ
S3 Table: List of 237 non-redundant genes differentially expressed in KO vs WT RBPJ mice
* p<.001 ; ** fold-change >1.5
Gene symbol	Gene name	Accession	Entrez ID	Parametric p-value *	Geom mean of intensities in KO_RBPJ	Geom mean of intensities in WT_RBPJ	Fold-change RBPJ KO/WT **	FDR
Hamp	Hepcidin antimicrobial peptide	NM_032541	84506	6.29e-05	743.78	62.83	11.84	0.0266
Timp1	Tissue inhibitor of metalloproteinase 1	NM_001044384	21857	8e-07	84.94	12.02	7.07	0.00541
Cyp2c55	Cytochrome P450, family 2, subfamily c, polypeptide 55	NM_028089	72082	8.3e-06	91.14	16.23	5.62	0.00891
Scd1	Stearoyl-Coenzyme A desaturase 1	NM_009127	20249	6e-07	317.01	56.92	5.57	0.00541
Gp49a	Glycoprotein 49 A	ENSMUST00000102894	14727	0.0002853	78.72	20.1	3.92	0.0576
Cidec	Cell death-inducing DFFA-like effector c	ENSMUST00000113091	14311	3.7e-06	91.62	24.17	3.79	0.00811
Saa2	Serum amyloid A 2	NM_011314	20209	2.2e-06	50.8	13.63	3.73	0.00781
Ccl2	Chemokine (C-C motif) ligand 2	NM_011333	20296	8.8e-06	172.34	46.54	3.7	0.00891
Egr1	Early growth response 1	NM_007913	13653	0.000164	332.23	90.18	3.68	0.0441
Atp6v0d2	ATPase, H+ transporting, lysosomal V0 subunit D2	ENSMUST00000029900	242341	0.0001567	40.45	11.34	3.57	0.0441
Cxcl10	Chemokine (C-X-C motif) ligand 10	NM_021274	15945	0.0003826	182.79	52.09	3.51	0.0659
Chka	Choline kinase alpha	ENSMUST00000128694	12660	1.1e-06	564.62	165.61	3.41	0.00586
Scd2	Stearoyl-Coenzyme A desaturase 2	NM_009128	20250	3e-07	445.38	131.22	3.39	0.00541
Cacna1b	Calcium channel, voltage-dependent, N type, alpha 1B subunit	ENSMUST00000070864	12287	5.2e-06	98.34	31.45	3.13	0.00827
Eid3	EP300 interacting inhibitor of differentiation 3	NM_025499	66341	2.4e-06	144.93	46.38	3.13	0.00781
AB041803	CDNA sequence AB041803	AB041803	232685	1.74e-05	84.06	27.19	3.09	0.0133
Lss	Lanosterol synthase	ENSMUST00000048678	16987	2.44e-05	379.16	124.02	3.06	0.0162
Tigit	T cell immunoreceptor with Ig and ITIM domains	NM_001146325	100043314	5.1e-06	25.47	8.53	2.99	0.00827
Jun	Jun oncogene	NM_010591	16476	0.0001122	149.2	51.73	2.88	0.0368
Hmgcr	3-hydroxy-3-methylglutaryl-Coenzyme A reductase	NM_008255	15357	4.2e-06	694.95	247.8	2.8	0.00811
Ostb	Organic solute transporter beta	NM_178933	330962	0.0004253	96.67	34.94	2.77	0.0679
Saa1	Serum amyloid A 1	NM_009117	20208	0.0008189	105.91	38.29	2.77	0.101
Gpnmb	Glycoprotein (transmembrane) nmb	NM_053110	93695	0.0001379	67.45	24.99	2.7	0.0419
Selp	Selectin, platelet	NM_011347	20344	8.9e-06	97.79	36.68	2.67	0.00891
Fdps	Farnesyl diphosphate synthetase	NM_001253751	110196	1.56e-05	804.63	303.48	2.65	0.0131
Slc41a2	Solute carrier family 41, member 2	ENSMUST00000039956	338365	2.29e-05	128.22	49.24	2.6	0.0159
Sc4mol	Sterol-C4-methyl oxidase-like	ENSMUST00000034015	66234	1.48e-05	483.13	186.64	2.59	0.0129
Sgk2	Serum/glucocorticoid regulated kinase 2	ENSMUST00000018012	27219	6e-06	124.75	48.15	2.59	0.00854
Nr1d1	Nuclear receptor subfamily 1, group D, member 1	ENSMUST00000064941	217166	5.7e-05	286.52	111.32	2.57	0.0245
Serpina3f	Serine (or cysteine) peptidase inhibitor, clade A, member 3F	NM_001168294	238393	3.3e-06	148.29	57.8	2.57	0.00811
Nsdhl	NAD(P) dependent steroid dehydrogenase-like	NM_010941	18194	1.21e-05	585.1	228.12	2.56	0.0109
H2-Q5		NR_051981		4.79e-05	56.54	22.3	2.54	0.0219
Gm19409		AK137355		7.2e-06	151.88	60.59	2.51	0.00891
Lilrb4	Leukocyte immunoglobulin-like receptor, subfamily B, member 4	NM_013532	14728	2.05e-05	348.85	141.45	2.47	0.0146
Clec4e	C-type lectin domain family 4, member e	NM_019948	56619	0.0004496	19.02	7.75	2.46	0.0706
G6pc2	Glucose-6-phosphatase, catalytic, 2	ENSMUST00000005364	14378	0.0008584	54.09	22.05	2.45	0.103
Tnfrsf12a	Tumor necrosis factor receptor superfamily, member 12a	NM_013749	27279	3.8e-06	114.89	46.98	2.45	0.00811
Akr1b7	Aldo-keto reductase family 1, member B7	NM_009731	11997	0.0001405	340.95	140.49	2.43	0.0422
Lpin2	Lipin 2	AK048657	64898	0.0002116	193.48	80.11	2.42	0.0511
Pdk4	Pyruvate dehydrogenase kinase, isoenzyme 4	NM_013743	27273	0.0001295	589.42	244.56	2.41	0.0398
Dhrs9	Dehydrogenase/reductase (SDR family) member 9	ENSMUST00000063690	241452	3.25e-05	69.53	29.09	2.39	0.0191
Idi1	Isopentenyl-diphosphate delta isomerase	NM_145360	319554	7.5e-06	387.08	162.05	2.39	0.00891
Cd14	CD14 antigen	ENSMUST00000061829	12475	4.39e-05	131.79	55.73	2.37	0.0219
Csf2rb2	Colony stimulating factor 2 receptor, beta 2, low-affinity (granulocyte-macrophage)	NM_007781	12984	4.63e-05	139.89	59.54	2.35	0.0219
Lrg1	Leucine-rich alpha-2-glycoprotein 1	NM_029796	76905	0.0005851	752.09	320	2.35	0.0811
Gdf15	Growth differentiation factor 15	ENSMUST00000110103	23886	0.0004179	79.4	34.04	2.33	0.0679
Slpi	Secretory leukocyte peptidase inhibitor	NM_011414	20568	3.07e-05	246.04	105.82	2.33	0.0184
Tlr13	Toll-like receptor 13	NM_205820	279572	0.0004221	42.25	18.12	2.33	0.0679
Tmem82	Transmembrane protein 82	NM_145987	213989	2.46e-05	214.98	92.1	2.33	0.0162
2210408F21Rik	RIKEN cDNA 2210408F21 gene	NR_040259	73652	0.0001742	63.65	27.55	2.31	0.0457
Cyp51	Cytochrome P450, family 51	ENSMUST00000001507	13121	0.0001647	461.55	202.32	2.28	0.0441
Steap4	STEAP family member 4	NM_054098	117167	2.95e-05	580.78	255.14	2.28	0.0181
Saa3	Serum amyloid A 3	NM_011315	20210	0.0003124	123.21	54.18	2.27	0.0599
Atf3	Activating transcription factor 3	NM_007498	11910	4.42e-05	91.93	40.76	2.26	0.0219
Osmr	Oncostatin M receptor	NM_011019	18414	1.93e-05	53.34	23.6	2.26	0.0141
Otud1	OTU domain containing 1	NM_027715	71198	4.78e-05	76.85	34.22	2.25	0.0219
Per1	Period homolog 1 (Drosophila)	NM_001159367	18626	1.6e-05	270.61	120.37	2.25	0.0131
Cyp27a1	Cytochrome P450, family 27, subfamily a, polypeptide 1	NM_024264	104086	2.94e-05	272.31	121.34	2.24	0.0181
Gm19622		XR_107259		0.0001143	53.12	23.82	2.23	0.0368
4930483K19Rik		NR_045354		7.42e-05	99.59	44.95	2.22	0.0299
Sqle	Squalene epoxidase	NM_009270	20775	4.6e-05	469.09	213.63	2.2	0.0219
Frzb	Frizzled-related protein	ENSMUST00000028389	20378	4.43e-05	24.02	10.98	2.19	0.0219
Mtmr11	Myotubularin related protein 11	NM_181409	194126	5.15e-05	53.04	24.2	2.19	0.0225
Rel	Reticuloendotheliosis oncogene	ENSMUST00000102864	19696	4.47e-05	154.94	70.86	2.19	0.0219
AI507597		NR_033566		0.0008956	99.28	45.87	2.16	0.106
Duox2	Dual oxidase 2	ENSMUST00000053734	214593	0.000317	22.36	10.36	2.16	0.0599
Mir128-1		NR_029543		0.0001999	17.21	7.99	2.15	0.0502
Zbtb16	Zinc finger and BTB domain containing 16	NM_001033324	235320	4.3e-05	95.71	45.03	2.13	0.0219
Kctd3	Potassium channel tetramerisation domain containing 3	NM_172650	226823	1.77e-05	169.49	79.81	2.12	0.0133
Zfp36	Zinc finger protein 36	ENSMUST00000051241	22695	0.0001047	1358.5	643.63	2.11	0.0365
Txnip	Thioredoxin interacting protein	NM_001009935	56338	4.95e-05	900.23	432	2.08	0.0219
Pcsk9	Proprotein convertase subtilisin/kexin type 9	NM_153565	100102	9.92e-05	136.71	66.17	2.07	0.0353
A330021E22Rik	RIKEN cDNA A330021E22 gene	BC062906	207686	0.0002512	38.42	18.86	2.04	0.0548
Hsd17b7	Hydroxysteroid (17-beta) dehydrogenase 7	NM_010476	15490	0.0001073	234.35	115.13	2.04	0.0367
Socs3	Suppressor of cytokine signaling 3	NM_007707	12702	0.0003426	41.09	20.17	2.04	0.0618
Mmp15	Matrix metallopeptidase 15	ENSMUST00000034243	17388	0.0002163	99.95	49.34	2.03	0.0517
BC090627		NR_004843		3.72e-05	73.64	36.63	2.01	0.0207
Gpr64	G protein-coupled receptor 64	NM_178712	237175	0.0004744	70.11	34.93	2.01	0.0725
Ppan	Peter pan homolog (Drosophila)	BC059277	235036	0.000163	92.33	45.96	2.01	0.0441
Clec4d	C-type lectin domain family 4, member d	NM_010819	17474	0.0001213	36.45	18.41	1.98	0.0378
Ccl6	Chemokine (C-C motif) ligand 6	NM_009139	20305	4.23e-05	61.75	31.34	1.97	0.0219
D5Ertd579e	DNA segment, Chr 5, ERATO Doi 579, expressed	ENSMUST00000140653	320661	0.0008307	40.76	20.65	1.97	0.101
Rdh11	Retinol dehydrogenase 11	ENSMUST00000161204	17252	0.0001479	160.57	81.39	1.97	0.043
Pmvk	Phosphomevalonate kinase	NM_026784	68603	0.0002338	284.2	144.68	1.96	0.0531
Serpina3h	Serine (or cysteine) peptidase inhibitor, clade A, member 3H	NR_033450	546546	0.0003311	23.8	12.18	1.95	0.0614
Cyr61	Cysteine rich protein 61	NM_010516	16007	0.000236	80.09	41.24	1.94	0.0532
Slc25a34	Solute carrier family 25, member 34	NM_001013780	384071	0.0006418	51.1	26.52	1.93	0.0874
4933401B06Rik		NR_033580		6.74e-05	8.41	4.37	1.92	0.028
Akr1c19	Aldo-keto reductase family 1, member C19	ENSMUST00000118663	432720	0.0003495	23.07	12	1.92	0.0626
Aldoc	Aldolase C, fructose-bisphosphate	ENSMUST00000017534	11676	0.0008894	117.68	61.37	1.92	0.106
Gm19773		XR_107093		0.0002888	47.33	24.65	1.92	0.0576
Preb	Prolactin regulatory element binding	NM_016703	50907	3.76e-05	289.3	151.16	1.91	0.0207
Rhod	Ras homolog gene family, member D	NM_007485	11854	0.0001931	178.69	93.64	1.91	0.0497
S100a4	S100 calcium binding protein A4	NM_011311	20198	0.0008552	125.42	65.83	1.91	0.103
Clec7a	C-type lectin domain family 7, member a	NM_020008	56644	0.0002513	80.82	42.43	1.9	0.0548
Wfdc3	WAP four-disulfide core domain 3	ENSMUST00000103096	71856	0.0003101	48.88	25.76	1.9	0.0599
2510049J12Rik	RIKEN cDNA 2510049J12 gene	NM_001101431	70291	0.000261	203.41	107.4	1.89	0.0553
Orm2	Orosomucoid 2	NM_011016	18406	0.0003073	28.94	15.32	1.89	0.0599
Snord16a		NR_028548		0.000161	87.78	46.35	1.89	0.0441
1700024P16Rik	RIKEN cDNA 1700024P16 gene	NM_001162980	242594	0.0004115	72.85	38.77	1.88	0.0679
Gm7334		NR_002700		8.61e-05	74.07	39.33	1.88	0.0323
Cxadr	Coxsackie virus and adenovirus receptor	ENSMUST00000023572	13052	8.05e-05	274.69	146.63	1.87	0.0307
Gm19950		XR_142259		0.00052	158.46	84.64	1.87	0.0761
Tenc1	Tensin like C1 domain-containing phosphatase	NM_153533	209039	0.0007379	167.96	90.25	1.86	0.095
Mad2l2	MAD2 mitotic arrest deficient-like 2 (yeast)	ENSMUST00000030860	71890	0.000673	211.03	114.82	1.84	0.0889
Gstt2	Glutathione S-transferase, theta 2	NM_010361	14872	0.0007313	231.2	126.1	1.83	0.095
Jdp2	Jun dimerization protein 2	NM_001205053	81703	0.0002618	42.24	23.12	1.83	0.0553
Abcb11	ATP-binding cassette, sub-family B (MDR/TAP), member 11	ENSMUST00000102709	27413	0.0003009	1245.49	685.78	1.82	0.0594
H2-Q7	Histocompatibility 2, Q region locus 7	NM_010394	15018	0.0001217	1370.51	754.42	1.82	0.0378
Hmgcs1	3-hydroxy-3-methylglutaryl-Coenzyme A synthase 1	NM_145942	208715	0.0002069	1711.25	938.95	1.82	0.0509
Mfge8	Milk fat globule-EGF factor 8 protein	NM_008594	17304	0.0007627	254.12	139.8	1.82	0.0977
Gcnt2	Glucosaminyl (N-acetyl) transferase 2, I-branching enzyme	NM_008105	14538	0.000971	158.09	87.51	1.81	0.0779
Nrg1	Neuregulin 1	NM_178591	211323	0.0003108	39.97	22.14	1.81	0.0599
Scn1b	Sodium channel, voltage-gated, type I, beta	NM_011322	20266	0.0005207	87.38	48.3	1.81	0.0761
Tmem98	Transmembrane protein 98	ENSMUST00000040865	103743	0.000419	67.56	37.51	1.8	0.0679
Apobec1	Apolipoprotein B mRNA editing enzyme, catalytic polypeptide 1	NM_031159	11810	0.0002116	200.2	111.75	1.79	0.0511
4933433P14Rik	RIKEN cDNA 4933433P14 gene	NM_178613	66787	0.0009423	58.44	33.05	1.77	0.109
Casp4	Caspase 4, apoptosis-related cysteine peptidase	NM_007609	12363	0.0008036	46.15	26.01	1.77	0.1
Fasn	Fatty acid synthase	NM_007988	14104	0.0001421	291.76	164.49	1.77	0.0422
Il1r2	Interleukin 1 receptor, type II	NM_010555	16178	0.0005521	35.29	19.96	1.77	0.079
LOC100505155		AK041730		0.000957	69.06	38.95	1.77	0.11
Plin2	Perilipin 2	NM_007408	11520	0.0001803	570.71	322.69	1.77	0.0469
Btg3	B-cell translocation gene 3	NM_009770	12228	0.0007282	113.49	64.62	1.76	0.095
Dmxl2	Dmx-like 2	NM_172771	235380	0.0004063	108.69	61.92	1.76	0.0679
Erbb3	V-erb-b2 erythroblastic leukemia viral oncogene homolog 3 (avian)	ENSMUST00000082059	13867	0.0002024	151.73	86.52	1.75	0.0502
Hilpda		NM_001190461		0.0003331	136.74	77.98	1.75	0.0614
Gm10933	Predicted gene 10933	AK148176	100169866	0.0004603	61.99	35.69	1.74	0.0714
Mvp	Major vault protein	NM_080638	78388	0.0005068	117.7	67.9	1.73	0.0753
Pigr	Polymeric immunoglobulin receptor	NM_011082	18703	0.0006512	61.27	35.47	1.73	0.0876
Snord4a		NR_030702		0.0005574	115.19	66.68	1.73	0.0792
B4galt5	UDP-Gal:betaGlcNAc beta 1,4-galactosyltransferase, polypeptide 5	NM_019835	56336	0.0003577	190.31	111.32	1.71	0.0632
Bcl3	B-cell leukemia/lymphoma 3	NM_033601	12051	0.0004255	208.35	121.82	1.71	0.0679
Slc9a6	Solute carrier family 9 (sodium/hydrogen exchanger), member 6	NM_172780	236794	0.000736	46.14	27.05	1.71	0.095
Aebp1	AE binding protein 1	NM_009636	11568	0.0008041	107.56	63.16	1.7	0.1
Anxa5	Annexin A5	NM_009673	11747	0.0003383	590.77	346.57	1.7	0.0616
Rdh9	Retinol dehydrogenase 9	NM_153133	103142	0.0005239	765.61	449.14	1.7	0.0762
C730027H18Rik		NR_038040		0.0005445	35.4	20.9	1.69	0.0783
Ccdc120	Coiled-coil domain containing 120	NM_207202	54648	0.0004078	38.92	23.09	1.69	0.0679
Gcnt4	Glucosaminyl (N-acetyl) transferase 4, core 2 (beta-1,6-N-acetylglucosaminyltransferase)	NM_001166065	218476	0.0008305	50.8	30.09	1.69	0.101
2210403K04Rik		NR_030711		0.0002611	173.01	103.11	1.68	0.0553
Dhcr7	7-dehydrocholesterol reductase	ENSMUST00000141916	13360	0.000674	244.24	145.32	1.68	0.0889
Zfp655	Zinc finger protein 655	NM_001083958	72611	0.0005663	389.18	231.69	1.68	0.0797
Il6st	Interleukin 6 signal transducer	NM_010560	16195	0.0002732	885.73	530.6	1.67	0.0564
Klf11	Kruppel-like factor 11	NM_178357	194655	0.0005027	110.7	66.76	1.66	0.0751
Map4k4	Mitogen-activated protein kinase kinase kinase kinase 4	NM_001252200	26921	0.0005776	194.92	117.07	1.66	0.0805
1700017B05Rik	RIKEN cDNA 1700017B05 gene	NM_028820	74211	0.000462	135.62	82.01	1.65	0.0714
Fkbp11	FK506 binding protein 11	NM_024169	66120	0.0009719	354.57	214.41	1.65	0.11
Nedd9	Neural precursor cell expressed, developmentally down-regulated gene 9	NM_001111324	18003	0.0003796	128.81	77.99	1.65	0.0658
Slc30a1	Solute carrier family 30 (zinc transporter), member 1	NM_009579	22782	0.0009208	245.65	149.86	1.64	0.108
Entpd1	Ectonucleoside triphosphate diphosphohydrolase 1	NM_009848	12495	0.0004216	124.22	76.15	1.63	0.0679
Ppap2c	Phosphatidic acid phosphatase type 2C	NM_015817	50784	0.0004822	157.36	97.12	1.62	0.0729
Slc36a4	Solute carrier family 36 (proton/amino acid symporter), member 4	ENSMUST00000061568	234967	0.0008258	51.78	31.87	1.62	0.101
Txnrd1	Thioredoxin reductase 1	NM_001042523	50493	0.000603	322.41	199.38	1.62	0.0832
Clu	Clusterin	NM_013492	12759	0.0007918	1164.1	722.05	1.61	0.1
Tiparp	TCDD-inducible poly(ADP-ribose) polymerase	NM_178892	99929	0.0008494	77.09	48	1.61	0.103
Nags	N-acetylglutamate synthase	NM_178053	217214	0.0004221	167.8	104.59	1.6	0.0679
Id2	Inhibitor of DNA binding 2	NM_010496	15902	0.0006482	365.43	230.81	1.58	0.0876
Gsr	Glutathione reductase	NM_010344	14782	0.0009283	234.69	149.32	1.57	0.108
Gstm1	Glutathione S-transferase, mu 1	NM_010358	14862	0.0006619	161.74	103.17	1.57	0.0882
2610019F03Rik	RIKEN cDNA 2610019F03 gene	NM_173744	72148	0.000953	19.02	12.18	1.56	0.11
Icam1	Intercellular adhesion molecule 1	NM_010493	15894	0.0008495	92.14	59.48	1.55	0.103
Gstp1	Glutathione S-transferase, pi 1	NM_013541	14870	0.0009887	3825.86	2493	1.53	0.112
Fam46a	Family with sequence similarity 46, member A	NM_001160378	212943	0.0009704	32.75	52.29	0.63	0.11
9830132P13		NR_040552		0.0008222	10.61	17.17	0.62	0.101
C8g	Complement component 8, gamma polypeptide	ENSMUST00000040042	69379	0.0007997	532.12	859.65	0.62	0.1
Phlda1	Pleckstrin homology-like domain, family A, member 1	NM_009344	21664	0.0006359	127.36	206.28	0.62	0.0873
Atp6v0e2	ATPase, H+ transporting, lysosomal V0 subunit E2	NM_133764	76252	0.0003702	23	37.45	0.61	0.065
Hagh	Hydroxyacyl glutathione hydrolase	NM_024284	14651	0.0008041	256.01	418.99	0.61	0.1
Hsd11b1	Hydroxysteroid 11-beta dehydrogenase 1	ENSMUST00000016338	15483	0.0004827	84.14	138.6	0.61	0.0729
Letmd1	LETM1 domain containing 1	NM_134093	68614	0.0002218	180.03	302.39	0.6	0.0517
Ly6i		NM_020498		0.0004517	4.04	6.68	0.6	0.0706
Cmbl	Carboxymethylenebutenolidase-like (Pseudomonas)	NM_181588	69574	0.0003543	119.42	201.59	0.59	0.063
Zfp456	Zinc finger protein 456	AK132547	408065	0.0003335	7.09	11.99	0.59	0.0614
Ifi44	Interferon-induced protein 44	NM_133871	99899	0.0002289	28.66	50.38	0.57	0.0524
Pcp4l1	Purkinje cell protein 4-like 1	NM_025557	66425	0.000199	148.8	259.9	0.57	0.0502
Plcxd2	Phosphatidylinositol-specific phospholipase C, X domain containing 2	NM_001134480	433022	0.0006432	63.65	112.33	0.57	0.0874
Fzd8	Frizzled homolog 8 (Drosophila)	NM_008058	14370	0.0003894	35.54	63.17	0.56	0.0666
Gm16551		NR_045284		0.0004297	11.29	20.17	0.56	0.0679
9030622O22Rik		AK018565		0.0007664	65.21	117.68	0.55	0.0977
Ugt2b1	UDP glucuronosyltransferase 2 family, polypeptide B1	NM_152811	71773	0.0006585	321.76	585.16	0.55	0.0881
Ugt3a2	UDP glycosyltransferases 3 family, polypeptide A2	ENSMUST00000072403	223337	0.0001556	82.87	150.88	0.55	0.0441
Cdcp1	CUB domain containing protein 1	ENSMUST00000039229	109332	0.0002775	21.03	38.64	0.54	0.0568
Fam154b	Family with sequence similarity 154, member B	NM_177894	330577	0.0008985	9.33	17.16	0.54	0.106
Gm16291		NR_045788		0.0002897	13.17	24.53	0.54	0.0576
Rarres1	Retinoic acid receptor responder (tazarotene induced) 1	NM_001164763	109222	0.0005593	49.24	91.93	0.54	0.0792
Slc13a3	Solute carrier family 13 (sodium-dependent dicarboxylate transporter), member 3	ENSMUST00000029208	114644	0.0004982	511.78	944.68	0.54	0.0748
Olfr1358	Olfactory receptor 1358	XM_981298	258224	0.00051	9.5	17.83	0.53	0.0753
Pnp2	Purine-nucleoside phosphorylase 2	ENSMUST00000095925	667034	0.0007318	6.55	12.46	0.53	0.095
Olfr191	Olfactory receptor 191	NM_001011807	258035	0.0002215	25.41	49.02	0.52	0.0517
BC031353	CDNA sequence BC031353	NM_001113283	235493	0.000201	86.68	169.23	0.51	0.0502
Inmt	Indolethylamine N-methyltransferase	ENSMUST00000003569	21743	0.0005713	211.87	416.09	0.51	0.08
Slc22a29		ENSMUST00000113298		0.0001545	11.21	22.07	0.51	0.0441
Sult2a2	Sulfotransferase family 2A, dehydroepiandrosterone (DHEA)-preferring, member 2	NM_009286	100043194	9.04e-05	116.82	229.11	0.51	0.0335
Tcf24		XM_003688767		0.0001461	138.91	272.37	0.51	0.0429
Rag1	Recombination activating gene 1	NM_009019	19373	0.0001054	16.04	32.09	0.5	0.0365
Slc22a27		NM_134256		0.0003338	51.88	102.89	0.5	0.0614
Miox	Myo-inositol oxygenase	ENSMUST00000023282	56727	7.94e-05	37.83	77.45	0.49	0.0307
Serpina3k	Serine (or cysteine) peptidase inhibitor, clade A, member 3K	NM_011458	20714	0.0001132	22.73	48.2	0.47	0.0368
Upp2	Uridine phosphorylase 2	NM_029692	76654	0.0002389	158.65	334.57	0.47	0.0534
Il7r	Interleukin 7 receptor	NM_008372	16197	0.0003163	11.4	24.8	0.46	0.0599
Dio1	Deiodinase, iodothyronine, type I	NM_007860	13370	0.0004279	78.8	176.13	0.45	0.0679
Ifi27l2a	Interferon, alpha-inducible protein 27 like 2A	NM_029803	76933	0.0003395	21.93	48.21	0.45	0.0616
2810007J24Rik	RIKEN cDNA 2810007J24 gene	NM_175250	76971	0.0003734	63.45	144.9	0.44	0.0651
Akr1c18	Aldo-keto reductase family 1, member C18	NM_134066	105349	7.77e-05	92.25	207.93	0.44	0.0304
Cyp2a22	Cytochrome P450, family 2, subfamily a, polypeptide 22	NM_001101467	233005	0.000259	257.28	588.86	0.44	0.0553
Cyp2c69	Cytochrome P450, family 2, subfamily c, polypeptide 69	NM_001104525	100043108	0.0001161	141.1	323.84	0.44	0.0369
Sds	Serine dehydratase	NM_145565	231691	0.0002843	38.66	88.79	0.44	0.0576
LOC100861992		XR_140601		0.0002261	119.89	279.06	0.43	0.0522
Olfr441	Olfactory receptor 441	ENSMUST00000095954	258649	0.0002473	3.6	8.45	0.43	0.0548
Keg1	Kidney expressed gene 1	NM_029550	64697	0.0001707	92.06	220.32	0.42	0.0452
Ppp1r3c	Protein phosphatase 1, regulatory (inhibitor) subunit 3C	ENSMUST00000087321	53412	0.0001605	89.92	213.2	0.42	0.0441
Slc22a7	Solute carrier family 22 (organic anion transporter), member 7	NM_144856	108114	0.0001096	54.64	129.55	0.42	0.0368
Cd209g	CD209g antigen	NM_027343	70192	4.95e-05	11.58	28.17	0.41	0.0219
Cyp7a1	Cytochrome P450, family 7, subfamily a, polypeptide 1	NM_007824	13122	6.87e-05	159.32	387.65	0.41	0.0281
Ppp1r10		ENSMUST00000087211		1.03e-05	58.44	143.92	0.41	0.00995
Acss3	Acyl-CoA synthetase short-chain family member 3	NM_001142804	380660	2.74e-05	29.15	72.52	0.4	0.0176
Cyp3a44	Cytochrome P450, family 3, subfamily a, polypeptide 44	NM_177380	337924	0.0004701	102.54	258.08	0.4	0.0722
Igfals	Insulin-like growth factor binding protein, acid labile subunit	ENSMUST00000168131	16005	0.0002209	118.4	296.54	0.4	0.0517
Hao2	Hydroxyacid oxidase 2	NM_019545	56185	8.6e-06	187.66	486.17	0.39	0.00891
Slc34a2	Solute carrier family 34 (sodium phosphate), member 2	NM_011402	20531	7.3e-06	21.62	57.71	0.37	0.00891
Igll1	Immunoglobulin lambda-like polypeptide 1	NM_001190325	16136	4.2e-06	17.55	48.58	0.36	0.00811
Mmd2	Monocyte to macrophage differentiation-associated 2	ENSMUST00000037048	75104	0.0001114	92.5	254.28	0.36	0.0368
Raet1e	Retinoic acid early transcript 1E	NM_198193	379043	0.0002726	23.93	66.02	0.36	0.0564
Prok1	Prokineticin 1	NM_001044382	246691	9.75e-05	13.91	40.33	0.34	0.0353
9030619P08Rik	RIKEN cDNA 9030619P08 gene	NM_001039720	105892	0.0002704	100.86	314.94	0.32	0.0564
Clec2d	C-type lectin domain family 2, member d	NM_053109	93694	1.3e-06	217.85	675.54	0.32	0.00586
Mug1	Murinoglobulin 1	NM_008645	17836	1.19e-05	114.99	358.8	0.32	0.0109
Cml2	Camello-like 2	NM_053096	93673	0.0008911	29.2	93.73	0.31	0.106
Tdo2	Tryptophan 2,3-dioxygenase	ENSMUST00000029645	56720	8.3e-06	113.04	364.65	0.31	0.00891
Cd209f	CD209f antigen	ENSMUST00000145007	69142	3.68e-05	28.61	93.99	0.3	0.0207
B3galt1	UDP-Gal:betaGlcNAc beta 1,3-galactosyltransferase, polypeptide 1	ENSMUST00000042456	26877	2.6e-06	62.2	247.75	0.25	0.00781
Spp1	Secreted phosphoprotein 1	NM_001204201	20750	4.8e-06	45.53	179.19	0.25	0.00827
Sult1c2	Sulfotransferase family, cytosolic, 1C, member 2	ENSMUST00000023886	69083	5e-07	36.13	146.22	0.25	0.00541
A630076J17Rik	RIKEN cDNA A630076J17 gene	NM_001256174	319929	5.6e-06	12.35	51.06	0.24	0.00841
Ces1f	Carboxylesterase 1F	NM_144930	234564	7.65e-05	17.78	74.51	0.24	0.0304
Sult2a6	Sulfotransferase family 2A, dehydroepiandrosterone (DHEA)-preferring, member 6	NM_001081325	629219	9.81e-05	8	36.71	0.22	0.0353
Ces3a	Carboxylesterase 3A	NM_198672	382053	1.75e-05	103.15	1336.21	0.077	0.0133
