# Supplementary material for: LKB1 and Notch Pathways Interact and Control Biliary Morphogenesis
Source: PLoS One. 2015 Dec 21;10(12):e0145400. doi: 10.1371/journal.pone.0145400 (PMC4687046; doi:10.1371/journal.pone.0145400)
Supplement: S4 Table — * p < .001; ** fold-change >1.5. (XLSX) [file pone.0145400.s004.xlsx]

## Sheet: Table 3 - common genes
S4 Table: List of 54 non-redundant genes differentially expressed in both LKB1 and RBPJ KO vs WT mice
* p<.001 ; ** fold-change >1.5
Gene symbol	Gene name	Accession	Entrez ID	p-value LKB1 KO vs WT *	Fold-change LKB1 KO/WT **	p-value RBPJ KO vs WT *	Fold-change RBPJ KO/WT **
Timp1	Tissue inhibitor of metalloproteinase 1	NM_001044384	21857	2.79e-05	3.03	8e-07	7.07
Cyp2c55*	Cytochrome P450, family 2, subfamily c, polypeptide 55	NM_028089	72082	< 1e-07	10	8.3e-06	5.62
Scd1*	Stearoyl-Coenzyme A desaturase 1	NM_009127	20249	4.5e-06	4.25	6e-07	5.57
Cidec*	Cell death-inducing DFFA-like effector c	ENSMUST00000113091	14311	0.0007608	1.7	3.7e-06	3.79
Scd2*	Stearoyl-Coenzyme A desaturase 2	NM_009128	20250	1.02e-05	2.09	3e-07	3.39
Cacna1b	Calcium channel, voltage-dependent, N type, alpha 1B subunit	ENSMUST00000070864	12287	9.7e-06	2.44	5.2e-06	3.13
Jun	Jun oncogene	NM_010591	16476	0.0001015	2.39	0.0001122	2.88
Fdps*	Farnesyl diphosphate synthetase	NM_001253751	110196	0.0009014	1.65	1.56e-05	2.65
Sgk2	Serum/glucocorticoid regulated kinase 2	ENSMUST00000018012	27219	0.0001271	1.73	6e-06	2.59
Nsdhl*	NAD(P) dependent steroid dehydrogenase-like	NM_010941	18194	0.000531	1.58	1.21e-05	2.56
Tnfrsf12a	Tumor necrosis factor receptor superfamily, member 12a	NM_013749	27279	1e-07	3.44	3.8e-06	2.45
Akr1b7*	Aldo-keto reductase family 1, member B7	NM_009731	11997	1.5e-06	2.12	0.0001405	2.43
Slpi	Secretory leukocyte peptidase inhibitor	NM_011414	20568	< 1e-07	7.73	3.07e-05	2.33
Tmem82	Transmembrane protein 82	NM_145987	213989	4.07e-05	1.85	2.46e-05	2.33
Otud1	OTU domain containing 1	NM_027715	71198	0.0004744	1.61	4.78e-05	2.25
BC090627		NR_004843		0.000247	1.75	3.72e-05	2.01
2510049J12Rik	RIKEN cDNA 2510049J12 gene	NM_001101431	70291	2.85e-05	1.91	0.000261	1.89
1700024P16Rik	RIKEN cDNA 1700024P16 gene	NM_001162980	242594	0.0005802	1.72	0.0004115	1.88
Cxadr	Coxsackie virus and adenovirus receptor	ENSMUST00000023572	13052	5.68e-05	1.67	8.05e-05	1.87
Tmem98	Transmembrane protein 98	ENSMUST00000040865	103743	0.0001015	1.69	0.000419	1.8
B4galt5	UDP-Gal:betaGlcNAc beta 1,4-galactosyltransferase, polypeptide 5	NM_019835	56336	5.62e-05	1.87	0.0003577	1.71
C730027H18Rik		NR_038040		4.71e-05	1.91	0.0005445	1.69
Dhcr7	7-dehydrocholesterol reductase	ENSMUST00000141916	13360	3.23e-05	1.72	0.000674	1.68
Nedd9	Neural precursor cell expressed, developmentally down-regulated gene 9	NM_001111324	18003	0.0004137	1.55	0.0003796	1.65
Gstp1	Glutathione S-transferase, pi 1	NM_013541	14870	0.0002174	1.57	0.0009887	1.53
Hsd11b1*	Hydroxysteroid 11-beta dehydrogenase 1	ENSMUST00000016338	15483	1.1e-06	0.34	0.0004827	0.61
Ifi44	Interferon-induced protein 44	NM_133871	99899	0.0001448	0.56	0.0002289	0.57
Pcp4l1	Purkinje cell protein 4-like 1	NM_025557	66425	9.2e-06	0.26	0.000199	0.57
Fzd8	Frizzled homolog 8 (Drosophila)	NM_008058	14370	0.0003285	0.55	0.0003894	0.56
Ugt3a2	UDP glycosyltransferases 3 family, polypeptide A2	ENSMUST00000072403	223337	0.0003223	0.42	0.0001556	0.55
Rarres1	Retinoic acid receptor responder (tazarotene induced) 1	NM_001164763	109222	0.00058	0.56	0.0005593	0.54
Slc13a3	Solute carrier family 13 (sodium-dependent dicarboxylate transporter), member 3	ENSMUST00000029208	114644	9.79e-05	0.54	0.0004982	0.54
Tcf24		XM_003688767		0.0005665	0.64	0.0001461	0.51
Inmt	Indolethylamine N-methyltransferase	ENSMUST00000003569	21743	1.1e-06	0.29	0.0005713	0.51
Miox	Myo-inositol oxygenase	ENSMUST00000023282	56727	3.3e-06	0.38	7.94e-05	0.49
Serpina3k	Serine (or cysteine) peptidase inhibitor, clade A, member 3K	NM_011458	20714	1.25e-05	0.28	0.0001132	0.47
Ifi27l2a	Interferon, alpha-inducible protein 27 like 2A	NM_029803	76933	4.11e-05	0.52	0.0003395	0.45
Dio1	Deiodinase, iodothyronine, type I	NM_007860	13370	3.9e-06	0.42	0.0004279	0.45
2810007J24Rik	RIKEN cDNA 2810007J24 gene	NM_175250	76971	2.3e-06	0.43	0.0003734	0.44
Cyp2a22	Cytochrome P450, family 2, subfamily a, polypeptide 22	NM_001101467	233005	7.5e-06	0.35	0.000259	0.44
Cyp2c69	Cytochrome P450, family 2, subfamily c, polypeptide 69	NM_001104525	100043108	< 1e-07	0.17	0.0001161	0.44
Slc22a7	Solute carrier family 22 (organic anion transporter), member 7	NM_144856	108114	5.09e-05	0.44	0.0001096	0.42
Cyp3a44	Cytochrome P450, family 3, subfamily a, polypeptide 44	NM_177380	337924	0.0009259	0.58	0.0004701	0.4
Acss3*	Acyl-CoA synthetase short-chain family member 3	NM_001142804	380660	0.000125	0.55	2.74e-05	0.4
Prok1	Prokineticin 1	NM_001044382	246691	1.26e-05	0.54	9.75e-05	0.34
Clec2d	C-type lectin domain family 2, member d	NM_053109	93694	6.9e-06	0.54	1.3e-06	0.32
Mug1	Murinoglobulin 1	NM_008645	17836	< 1e-07	0.043	1.19e-05	0.32
Cml2	Camello-like 2	NM_053096	93673	0.0008069	0.46	0.0008911	0.31
Tdo2	Tryptophan 2,3-dioxygenase	ENSMUST00000029645	56720	3.8e-06	0.4	8.3e-06	0.31
Sult1c2	Sulfotransferase family, cytosolic, 1C, member 2	ENSMUST00000023886	69083	1.02e-05	0.37	5e-07	0.25
B3galt1	UDP-Gal:betaGlcNAc beta 1,3-galactosyltransferase, polypeptide 1	ENSMUST00000042456	26877	< 1e-07	0.18	2.6e-06	0.25
A630076J17Rik	RIKEN cDNA A630076J17 gene	NM_001256174	319929	6.94e-05	0.48	5.6e-06	0.24
Ces1f*	Carboxylesterase 1F	NM_144930	234564	0.0005218	0.29	7.65e-05	0.24
Ces3a*	Carboxylesterase 3A	NM_198672	382053	3e-07	0.14	1.75e-05	0.077
* gene linked to lipid metabolism
